# Supplementary material for: Combined Effect of Salt Stress and Nitrogen Level on the Primary Metabolism of Two Contrasting Hydroponically Grown Cichorium spinosum L. Ecotypes
Source: Biomolecules. 2023 Mar 28;13(4):607. doi: 10.3390/biom13040607 (PMC10136004; doi:10.3390/biom13040607)
Supplement: Supplementary file 1 [file biomolecules-13-00607-s001.zip]

Archive with 6 entries (6 files):
- Figure S1.jpg
- Figure S2.jpg
- Figure S3.jpg
- Figure S4.jpg
- Figure S5.jpg
- Table S1.xlsx
