# Supplementary material for: Combined Effect of Salt Stress and Nitrogen Level on the Primary Metabolism of Two Contrasting Hydroponically Grown Cichorium spinosum L. Ecotypes
Source: Biomolecules. 2023 Mar 28;13(4):607. doi: 10.3390/biom13040607 (PMC10136004; doi:10.3390/biom13040607)
Supplement: Supplementary file 1 [file biomolecules-13-00607-s001.zip › Table S1.xlsx]

## Sheet: Sheet1
Metabolites (Common name)	Metabolites (Derivatives)	Synonym(s)	KEGG ID	Golm Metabolome Database ID	PubChem CID	CAS Registry Number	Biosynthetic pathway(s)	Abbreviated Biosynthetic pathway(s)	Monoisotopic mass (Da)	Average Molecular Mass (Da)	Molecular Formula	Chemical group	Identification level
2-Ketoglutaric acid	2-Ketoglutaric acid (2TMS)	Oxoglutarate: a-Ketoglutaric acid: 2-oxo-1,5-Pentanedioate	C00026	A158004	51	328-50-7	map00020Citrate cycle (TCA cycle) map00040Pentose and glucuronate interconversions map00053Ascorbate and aldarate metabolism map00220Arginine biosynthesis map00250Alanine, aspartate and glutamate metabolism map00300Lysine biosynthesis map00340Histidine metabolism map00365Furfural degradation map00430Taurine and hypotaurine metabolism map00471D-Glutamine and D-glutamate metabolism map00630Glyoxyla…	map00020 map00040 map00053 map00220 map00250 map00300 map00340 map00365 map00430 map00471 map00630 map00650 map00660 map00720 map01060 map01061 map01062 map01063 map01064 map01065 map01066 map01070 map01100 map01110 map01120 map01130 map01200 map01210 map01230 map04066 map04727 map04922 map04964 map04976 map05230	146.022	146.098	C5H6O5	Carboxylic acids	2
4-Hydroxyphenylacetic acid	4-Hydroxyphenylacetic acid (1TMS)	4-Hydroxyphenylacetate	C00642	n/a	127	156-38-7	map00350Tyrosine metabolism map00360Phenylalanine metabolism map01120Microbial metabolism in diverse environments map01220Degradation of aromatic compounds	map00350 map00360 map01120 map01220	152.047	152.147	C8H8O3	Carboxylic acids	1
a,a-Trehalose	a,a-Trehalose (8TMS)	alpha,alpha-Trehalose; alpha,alpha'-Trehalose; Trehalose	C01083	A274002	521102	99-20-7	map00500Starch and sucrose metabolism map01100Metabolic pathways map01110Biosynthesis of secondary metabolites map02010ABC transporters map02060Phosphotransferase system (PTS)	map00500 map02010 map02060	342.116	342.296	C12H22O11	Carbohydrates; Disaccharides	1
a-Glyceryl stearate	a-Glyceryl stearate (2TMS)	1-Monostearin 2,3-bis tms ether; Glycerol monostearate, 2tms derivative; Octadecanoic acid, 2,3-bis[(trimethylsilyl)oxy]propyl ester; Stearic acid, 2,3-bis(trimethylsiloxy)propyl ester; 2,3-Bis[(trimethylsilyl)oxy]propyl stearate; Octadecanoic acid, 2,3-bis-(Otms) propyl ester; Bis(trimethylsilyl)monostearin; monostearin tms; 68000-49-7	n/a	n/a	24699	n/a	n/a	n/a	358.308	358.546	C21H42O4	Glycerolipids	2
a-Linolenic acid	a-Linolenic acid (1TMS)	(9Z,12Z,15Z)-Octadecatrienoic acid; alpha-Linolenic acid; 9,12,15-Octadecatrienoic acid; Linolenate; alpha-Linolenate	C06427	A222003	5280934	463-40-1	map00592alpha-Linolenic acid metabolism map01040Biosynthesis of unsaturated fatty acids map01060Biosynthesis of plant secondary metabolites map01070Biosynthesis of plant hormones	map00592 map01040 map01060 map01070	278.225	278.43	C18H30O2	Fatty acyls; Fatty acids and conjugates	2
Arachidic acid	Arachidic acid (1TMS)	Icosanoic acid; Eicosanoic acid	C06425	R000744	10467	506-30-9	map01040Biosynthesis of unsaturated fatty acids	map0104	312.303	312.53	C20H40O2	Fatty acyls; Fatty acids and conjugates	2
b-Alanine	β-Alanine (3TMS)	beta-Alanine; 3-Aminopropionic acid; 3-Aminopropanoate	C00099	A144001	239	107-95-9	map00240Pyrimidine metabolism map00410beta-Alanine metabolism map00640Propanoate metabolism map00770Pantothenate and CoA biosynthesis map01100Metabolic pathways map01110Biosynthesis of secondary metabolites map04080Neuroactive ligand- receptor interaction map04974Protein digestion and absorption	map00240 map00410 map00640 map00770 map01100 map01110 map04080 map04974	89.0477	89.0932	C3H7NO2	Amino acids	1
Benzoic acid	Benzoic acid (1TMS)	Benzoate; Benzenecarboxylic acid; Phenylformic acid; Dracylic acid	C00180	A128003	243	65-85-0	map00360Phenylalanine metabolism map00362Benzoate degradation map00621Dioxin degradation map00623Toluene degradation map00627Aminobenzoate degradation map01063Biosynthesis of alkaloids derived from shikimate pathway map01100Metabolic pathways map01110Biosynthesis of secondary metabolites map01120Microbial metabolism in diverse environments map01220Degradation of aromatic compounds	map00360 map00362 map00621 map00623 map00627 map01063 map01100 map01110 map01120 map01220	122.037	122.121	C7H6O2	Carboxylic acids	2
b-Lactate	b-Lactate (2TMS)	(S)-Lactate; L-Lactate; L-Lactic acid	C00186	A105001	107689	79-33-4	map00010Glycolysis / Gluconeogenesis map00051Fructose and mannose metabolism map00620Pyruvate metabolism map00640Propanoate metabolism map00643Styrene degradation map01110Biosynthesis of secondary metabolites	map00010 map00051 map00620 map00640 map00643 map01100 map01110	90.0317	90.0779	C3H6O3	Carboxylic acids	1
Caffeic acid	Caffeic acid (3TMS)	Caffeate; 3,4-Dihydroxy-trans-cinnamate; trans-Caffeate; (2E)-3-(3,4-Dihydroxyphenyl)prop-2-enoate	C01197	A214001	689043	10586-03-5	map00940Phenylpropanoid biosynthesis map01061Biosynthesis of phenylpropanoids map01100Metabolic pathways map01110Biosynthesis of secondary metabolites map01220Degradation of aromatic compounds	map00940 map01061 map01100 map01110 map01220	180.042	180.157	C9H8O4	Carboxylic acids; Phenylpropanoids	2
Carbamic acid	Carbamic acid (3TMS)	Carbamate; Aminoformic acid	C01563	A116008	277	463-77-4 302-11-4	map00240Pyrimidine metabolism map00910Nitrogen metabolism	map00240 map00910	61.0164	61.04	CH3NO2	Carboxylic acids	2
Deoxyribose	Deoxyribose (4TMS)	Deoxyribose; 2-Deoxy-D-erythro-pentose; Thyminose; 2-Deoxy-D-ribose	C01801	n/a	9828112	533-67-5	map00030Pentose phosphate pathway	map00030	134.058	134.131	C5H10O4	Carbohydrates	2
D-Fructose	D-Fructose (1MEOX, 5TMS)	Levulose; Fruit sugar; D-arabino-Hexulose	C00095	A187002	439163	57-48-7	map00051Fructose and mannose metabolism map00052Galactose metabolism map00500Starch and sucrose metabolism map01120Microbial metabolism in diverse environments map02010ABC transporters	map00051 map00052 map00500 map01120 map02010	180.063	180.156	C6H12O6	Carbohydrates	1
D-Glucose	D-Glucose (1 MEOX, 5TMS)	Grape sugar; Dextrose; Glucose; D-Glucopyranose	C00031	A191001	5793	50-99-7	map00010Glycolysis / Gluconeogenesis map00030Pentose phosphate pathway map00052Galactose metabolism map00500Starch and sucrose metabolism map00520Amino sugar and nucleotide sugar metabolism map00521Streptomycin biosynthesis map00524Neomycin, kanamycin and gentamicin biosynthesis map00901Indole alkaloid biosynthesis map01100Metabolic pathways map01110Biosynthesis of secondary metabolites map01130B…	map00010 map00030 map00052 map00500 map00520 map00521 map00524 map00901 map01100 map01110 map01130 map02010 map02020 map02060 map04066 map04068 map04113 map04152 map04742 map04910 map04911 map04917 map04922 map04930 map04931 map04932 map04933 map04973 map04976 map04978 map05111 map05230	180.063	180.156	C6H12O6	Carbohydrates	1
D-Mannitol	D-Mannitol (6TMS)	Mannitol	C00392	A193002	6251	69-65-8	map00051Fructose and mannose metabolism map02010ABC transporters map02060Phosphotransferase system (PTS)	map00051 map02010 map02060	182.079	182.172	C6H14O6	Carbohydrates; Carbohydrate derivatives; Sugar alcohols	1
D-Threitol	D-Threitol (4TMS)	D-Threitol	C16884	A149002	169019	32381-52-5	R08573 R11342	R08573 R11342	122.058	122.12	C4H10O4	Carbohydrates; Carbohydrate derivatives; Sugar alcohols	2
Fumaric acid	Fumaric acid (2TMS)	Fumarate; trans-Butenedioic acid	C00122	A137001	444972	110-17-8	map00020Citrate cycle (TCA cycle) map00190Oxidative phosphorylation map00220Arginine biosynthesis map00250Alanine, aspartate and glutamate metabolism map00350Tyrosine metabolism map00360Phenylalanine metabolism map00620Pyruvate metabolism map00643Styrene degradation map00650Butanoate metabolism map00760Nicotinate and nicotinamide metabolism map01061Biosynthesis of phenylpropanoids map01062Biosynt…	map00020 map00190 map00220 map00250 map00350 map00360 map00620 map00643 map00650 map00760 map01061 map01062 map01063 map01064 map01065 map01066	116.011	116.072	C4H4O4	Carboxylic acids	1
GABA	GABA (3TMS)	4-Aminobutanoate; 4-Aminobutanoic acid; 4-Aminobutyrate; 4-Aminobutyric acid; gamma-Aminobutyric acid; GABA	C00334	A153003	119	56-12-2	map00250Alanine, aspartate and glutamate metabolism map00330Arginine and proline metabolism map00410beta-Alanine metabolism map00650Butanoate metabolism map00760Nicotinate and nicotinamide metabolism	map00250 map00330 map00410 map00650 map00760	103.063	103.12	C4H9NO2	Amino acids	1
Glyceric acid	Glyceric acid (3TMS)	D-Glycerate; Glycerate; (R)-Glycerate	C00258	A135003	439194	473-81-4	map00030Pentose phosphate pathway map00260Glycine, serine and threonine metabolism map00561Glycerolipid metabolism map00630Glyoxylate and dicarboxylate metabolism map00680Methane metabolism map01100Metabolic pathways map01110Biosynthesis of secondary metabolites map01120Microbial metabolism in diverse environments map01130Biosynthesis of antibiotics map01200Carbon metabolism	map00030 map00260 map00561 map00630 map00680 map01100 map01110 map01120 map01130 map01200	106.027	106.077	C3H6O4	Carboxylic acids	2
Glycerol	Glycerol (1TMS)	Glycerin; 1,2,3-Trihydroxypropane; 1,2,3-Propanetriol	C00116	A129003	753	56-81-5	map00040Pentose and glucuronate interconversions map00052Galactose metabolism map00561Glycerolipid metabolism map01100Metabolic pathways map02010ABC transporters map04723Retrograde endocannabinoid signaling map04923Regulation of lipolysis in adipocytes	map0004 map00052 map00561 map01100 map02010 map04723 map04923	92.0473	92.0938	C3H8O3	Carbohydrates	2
Glycerol-3-phosphate	Glycerol-3-phosphate (4TMS)	DL-Glycerol 1-phosphate; Glycerol 1-phosphate; Glycerol-3-phosphate; rac-Glycerol 1-phosphate; DL-Glyceryl 1-phosphate; DL-Glycerol 3-phosphate	C00093	A177002	754	57-03-4	map00561Glycerolipid metabolism map00564Glycerophospholipid metabolism map01100Metabolic pathwaysmap01110Biosynthesis of secondary metabolites map02010ABC transporters map05231Choline metabolism in cancer	map00561 map00564 map01100 map01110 map02010 map05231	172.014	172.074	C3H9O6P	Carbohydrates; Carbohydrates; Carbohydrate derivatives; Carbohydrate phosphates	2
Glycine	Glycine (3TMS)	Aminoacetic acid; Gly	C00037	A133001	750	56-40-6	map00120Primary bile acid biosynthesis map00230Purine metabolism map00260Glycine, serine and threonine metabolism map00310Lysine degradation map00460Cyanoamino acid metabolism map00480Glutathione metabolism map00630Glyoxylate and dicarboxylate metabolism map00680Methane metabolism map00730Thiamine metabolism map00860Porphyrin and chlorophyll metabolism map00970Aminoacyl-tRNA biosynthesis map01060…	map00120 map00230 map00260 map00310 map00460 map00480 map00630 map00680 map00730 map00860 map00970 map01060 map01100 map01110 map01120 map01130 map01200 map01230 map01502 map02010 map04080 map04721 map04974 map04978 map05230	75.032	75.0666	C2H5NO2	Amino acids	2
L-Alanine	L-Alanine (2TMS)	L-2-Aminopropionic acid; L-alpha-Alanine	C00041	A110001	5950	56-41-7	map00250Alanine, aspartate and glutamate metabolism map00270Cysteine and methionine metabolism map00430Taurine and hypotaurine metabolism map00450Selenocompound metabolism map00473D-Alanine metabolism map00710Carbon fixation in photosynthetic organisms map00970Aminoacyl-tRNA biosynthesis map01060Biosynthesis of plant secondary metabolites map01120Microbial metabolism in diverse environments map01…	map00250 map00270 map00430 metabolism map00450 map00473 map00710 map00970 map01060 map01120 map01200 map01230 map02010	89.0477	89.0932	C3H7NO2	Amino acids	1
L-Asparagine	L-Asparagine (3TMS)	2-Aminosuccinamic acid	C00152	A168001	6267	70-47-3	map00250Alanine, aspartate and glutamate metabolism map00460Cyanoamino acid metabolism map00970Aminoacyl-tRNA biosynthesis map01060Biosynthesis of plant secondary metabolites map01100Metabolic pathways map01110Biosynthesis of secondary metabolites map01230Biosynthesis of amino acids	map00250 map00460 map00970 map01060 map01110 map01230	132.054	132.118	C4H8N2O3	Amino acids	1
L-Asparagine	L-Asparagine (4TMS)	2-Aminosuccinamic acid	C00152	A168001	6267	70-47-3	map00250Alanine, aspartate and glutamate metabolism map00460Cyanoamino acid metabolism map00970Aminoacyl-tRNA biosynthesis map01060Biosynthesis of plant secondary metabolites map01100Metabolic pathways map01110Biosynthesis of secondary metabolites map01230Biosynthesis of amino acids	map00250 map00460 map00970 map01060 map01110 map01230	132.054	132.118	C4H8N2O3	Amino acids	1
L-Glutamine	L-Glutamine (3TMS)	L-2-Aminoglutaramic acid	C00064	A178001	5961	56-85-9	map00220Arginine biosynthesis map00230Purine metabolism map00240Pyrimidine metabolism map00250Alanine, aspartate and glutamate metabolism map00471D-Glutamine and D-glutamate metabolism map00630Glyoxylate and dicarboxylate metabolism map00910Nitrogen metabolism map00970Aminoacyl-tRNA biosynthesis map01230Biosynthesis of amino acids map02010ABC transporters	map00220 map00230 map00240 map00250 map00471 map00630 map00910 map00970 map01230 map02010	146.069	146.144	C5H10N2O3	Amino acids	1
Linoleic acid	Linoleic acid (1TMS)	Linoleate; (9Z,12Z)-Octadecadienoic acid; 9-cis,12-cis-Octadecadienoate; 9-cis,12-cis-Octadecadienoic acid	C01595	A221003	5280450	60-33-3	map00591Linoleic acid metabolism map01040Biosynthesis of unsaturated fatty acids	map00591 map01040 map01060	280.24	280.445	C18H32O2	Fatty acyls; Fatty acids and conjugates	2
L-Isoleucine	L-Isoleucine (1TMS)	2-Amino-3-methylvaleric acid	C00407	A119002	6306	73-32-5	map00280 Valine leucine and isoleucine degradationmap00290 Valine leucine and isoleucine biosynthesismap00460 Cyanoamino acid metabolismmap00960 Tropane piperidine and pyridine alkaloid biosynthesismap00966 Glucosinolate biosynthesismap00970 Aminoacyl-tRNA biosynthesismap01110 Biosynthesis of secondary metabolitesmap01210 2-Oxocarboxylic acid metabolismmap01230 biosynthesis of amino acidsmap02010…	map00280 map00290 map00460 map00960 map00966 map00970 map01210 map02010 map04974 map04978	131.095	131.173	C6H13NO2	Amino acids	1
L-Isoleucine	L-Isoleucine (2TMS)	2-Amino-3-methylvaleric acid	C00407	A132002	6306	73-32-5	map00280Valine, leucine and isoleucine degradation map00290Valine, leucine and isoleucine biosynthesis map00460Cyanoamino acid metabolism map00960Tropane, piperidine and pyridine alkaloid biosynthesis map00966Glucosinolate biosynthesis map00970Aminoacyl-tRNA biosynthesis map01060Biosynthesis of plant secondary metabolites map01064Biosynthesis of alkaloids derived from ornithine, lysine and nicoti…	map00280 map00290 map00460 map00960 map00966 map00970 map01060 map01064 map01100 map01110 map01130 map01210 map01230 map02010 map04974 map04978 map05230	131.095	131.173	C6H13NO2	Amino acids	1
L-Leucine	L-Leucine (1TMS)	L-Leucine; 2-Amino-4-methylvaleric acid; (2S)-alpha-2-Amino-4-methylvaleric acid; (2S)-alpha-Leucine	C00123	A118001	6106	61-90-5	map00280Valine, leucine and isoleucine degradation map00290Valine, leucine and isoleucine biosynthesis map00966Glucosinolate biosynthesis map00970Aminoacyl-tRNA biosynthesis map01060Biosynthesis of plant secondary metabolites map01065Biosynthesis of alkaloids derived from histidine and purine map01100Metabolic pathways map01110Biosynthesis of secondary metabolites map012102-Oxocarboxylic acid met…	map00280 map00290 map00966 map00970 map01060 map01065 map01100 map01110 map01210 map01230 map02010 map04150 map04974 map04978 map05230	131.095	131.173	C6H13NO2	Amino acids	1
L-Leucine	L-Leucine (2TMS)	L-Leucine; 2-Amino-4-methylvaleric acid; (2S)-alpha-2-Amino-4-methylvaleric acid; (2S)-alpha-Leucine	C00123	A129002	3423	61-90-5	map00280Valine, leucine and isoleucine degradation map00290Valine, leucine and isoleucine biosynthesis map00966;Glucosinolate biosynthesis map00970Aminoacyl-tRNA biosynthesis map01065Biosynthesis of alkaloids derived from histidine and purine map012102-Oxocarboxylic acid metabolism map01230Biosynthesis of amino acids map02010ABC transporters	map00280 map00290 map00966 map00970 map01065 map01210 map01230 map02010	131.095	131.173	C6H13NO2	Amino acids	1
L-Proline	L-Proline (1TMS)	2-Pyrrolidinecarboxylic acid	C00148	A132003	145742	147-85-3	map00330Arginine and proline metabolism map00970Aminoacyl-tRNA biosynthesis map01110Biosynthesis of secondary metabolites map01230Biosynthesis of amino acids map02010ABC transporters	map00330 map00970 map01110 map01230 map02010	115.063	115.13	C5H9NO2	Amino acids	1
L-Serine	L-Serine (2TMS)	L-2-Amino-3-hydroxypropionic acid; L-3-Hydroxy-alanine; Serine	C00065	A138001	5951	56-45-1	map00260Glycine, serine and threonine metabolism map00261Monobactam biosynthesis map00270Cysteine and methionine metabolism map00460Cyanoamino acid metabolism map00600Sphingolipid metabolism map00630Glyoxylate and dicarboxylate metabolism map00680Methane metabolism map00920Sulfur metabolism map00970Aminoacyl-tRNA biosynthesis map01060Biosynthesis of plant secondary metabolites map01110Biosynthesi…	map00260 map00261 map00270 map00460 map00600 map00630 map00680 map00920 map00970 map01060 map01110 map01200 map01230	105.043	105.093	C3H7NO3	Amino acids	1
L-Serine	L-Serine (3TMS)	L-2-Amino-3-hydroxypropionic acid; L-3-Hydroxy-alanine; Serine	C00065	A138001	5951	56-45-1	map00260Glycine, serine and threonine metabolism map00261Monobactam biosynthesis map00270Cysteine and methionine metabolism map00460Cyanoamino acid metabolism map00600Sphingolipid metabolism map00630Glyoxylate and dicarboxylate metabolism map00680Methane metabolism map00920Sulfur metabolism map00970Aminoacyl-tRNA biosynthesis map01060Biosynthesis of plant secondary metabolites map01100Metabolic p…	map00260 map00261 map00270 map00460 map00600	321.161	321636	C12H31NO3Si3	Amino acids	1
L-Threonine	L-Threonine (2TMS)	2-Amino-3-hydroxybutyric acid	C00188	A132001	6288	72-19-5	map00260Glycine, serine and threonine metabolism map00261Monobactam biosynthesis map00290Valine, leucine and isoleucine biosynthesis map00860Porphyrin and chlorophyll metabolism map00970Aminoacyl-tRNA biosynthesis map01060Biosynthesis of plant secondary metabolites map01110Biosynthesis of secondary metabolites map01230Biosynthesis of amino acids map02010ABC transporters	map00260 map00261 map00290 map00860 map00970 map01060 map01110 map01230 map02010	119.058	119.119	C4H9NO3	Amino acids	1
L-Threonine	L-Threonine (3TMS)	2-Amino-3-hydroxybutyric acid	C00188	A140001	6288	72-19-5	map00260Glycine, serine and threonine metabolism map00261Monobactam biosynthesis map00290Valine, leucine and isoleucine biosynthesis map00860Porphyrin and chlorophyll metabolism map00970Aminoacyl-tRNA biosynthesis map01060Biosynthesis of plant secondary metabolites map01100Metabolic pathways map01110Biosynthesis of secondary metabolites map01120Microbial metabolism in diverse environments map0113…	map00260 map00261 map00290 map00860 map00970 map01060 map01100 map01110 map01120 map01130 map01230 map02010 map04974 map04978	119.058	119.119	C4H9NO3	Amino acids	1
L-Tryptophan	L-Tryptophan (3TMS)	Tryptophan; (S)-alpha-Amino-beta-(3-indolyl)-propionic acid	C00078	A223001	6305	73-22-3	map00260Glycine, serine and threonine metabolism map00380Tryptophan metabolism map00400Phenylalanine, tyrosine and tryptophan biosynthesismap00901Indole alkaloid biosynthesis map00966Glucosinolate biosynthesis map00970Aminoacyl-tRNA biosynthesis map01061Biosynthesis of phenylpropanoids map01063Biosynthesis of alkaloids derived from shikimate pathway map012102-Oxocarboxylic acid metabolism map0123…	map00260 map00380 map00400 map00901 map00966 map00970 map01061 map01063 map01210 map01230	204.09	204.225	C11H12N2O2	Amino acids	1
L-Tyrosine	L-Tyrosine (2TMS)	(S)-3-(p-Hydroxyphenyl)alanine; (S)-2-Amino-3-(p-hydroxyphenyl)propionic acid; Tyrosine	C00082	A194002	6057	60-18-4	map00130Ubiquinone and other terpenoid-quinone biosynthesis map00231Puromycin biosynthesis map00261Monobactam biosynthesis map00350Tyrosine metabolism map00360Phenylalanine metabolism map00400Phenylalanine, tyrosine and tryptophan biosynthesis map00401Novobiocin biosynthesis map00460Cyanoamino acid metabolism map00680Methane metabolism map00730Thiamine metabolism map00940Phenylpropanoid biosynthe…	map00130 map00231 map00261 map00350 map00360 map00400 map00401 map00460 map00680 map00730 map00940 map00950 map00965 map00966 map00970 map01055 map01059 map01060 map01063 map01100 map01110 map01130 map01210 map01230 map04728 map04916 map04917 map04974 map05012 map05030 map05031 map05034 map05230	181.074	181.189	C9H11NO3	Amino acids	1
L-Valine	L-Valine (2TMS)	2-Amino-3-methylbutyric acid	C00183	A122001	6287	72-18-4	map00280Valine, leucine and isoleucine degradation map00290Valine, leucine and isoleucine biosynthesis map00460Cyanoamino acid metabolism map00770Pantothenate and CoA biosynthesis map00966Glucosinolate biosynthesis map00970Aminoacyl-tRNA biosynthesis map01063Biosynthesis of alkaloids derived from shikimate pathway map012102-Oxocarboxylic acid metabolism map01230Biosynthesis of amino acids map0201…	map00280 map00290 map00460 map00770 map00966 map00970 map01063 map01210 map01230 map02010	117.079	117.146	_x000D_ C5H11NO2	Amino acids	1
Malic acid	Malic acid (3TMS)	(S)-Malate; L-Malate; L-Apple acid; L-Malic acid; L-2-Hydroxybutanedioic acid; Malate; Malic acid	C00149	A149001	222656	97-67-6	map00020Citrate cycle (TCA cycle) map00620Pyruvate metabolism map00630Glyoxylate and dicarboxylate metabolism map00680Methane metabolism map00710Carbon fixation in photosynthetic organisms map00720Carbon fixation pathways in prokaryotes map01060Biosynthesis of plant secondary metabolites map01061Biosynthesis of phenylpropanoids map01062Biosynthesis of terpenoids and steroids map01063Biosynthesis …	map00020 map00620 map00630 map00680 map00710 map00720 map01060 map01061 map01062 map01063 map01064 map01065 map01066 map01070 map01110 map01130 map01200	134.022	134.087	C4H6O5	Carboxylic acids	1
Malonic acid	Malonic acid (2TMS)	Malonate; Propanedioic acid	C00383	A122003	867	141-82-2	map00240Pyrimidine metabolism map00410beta-Alanine metabolism	map00240 map00410	104.011	104.061	C3H4O4	Carboxylic acids	2
Margaric acid	Margaric acid (1TMS)	Heptadecanoic acid	C16536	A214005	10465	104255-81-4	n/a	n/a	268.24	268.435	C17H32O2	Fatty acyls; Fatty acids and conjugates	2
Monopalmitin	1-Monopalmitin (2TMS)	Monopalmitin	C00249	n/a	985	57-10-3	map00061Fatty acid biosynthesis map00062Fatty acid elongation map00071Fatty acid degradation map00073Cutin, suberine and wax biosynthesis map01040Biosynthesis of unsaturated fatty acids map01060Biosynthesis of plant secondary metabolites map01212Fatty acid metabolism	map00061 map00062 map00071 map00073 map01040 map01060 map01212	256.24	256.424	C16H32O2	Fatty acyls; Fatty acids and conjugates	2
Myo-inositol	Myo-inositol (6TMS)	D-myo-Inositol; 1D-myo-Inositol; L-myo-Inositol; 1L-myo-Inositol; meso-Inositol; Inositol; Dambose; Cyclohexitol; Meat sugar	C00137	A209002	892	87-89-8	map00052Galactose metabolism map00053Ascorbate and aldarate metabolism map00521Streptomycin biosynthesis map00562Inositol phosphate metabolism map01120Microbial metabolism in diverse environments map01130Biosynthesis of antibiotics map02010ABC transporters map04070Phosphatidylinositol signaling system	map00052 map00053 map00521 map00562 map01130 map02010 map04070	180.063	180.156	C6H12O6	Carbohydrates; Carbohydrate derivatives; Sugar alcohols	1
Myristic acid	Myristic acid (1TMS)	Tetradecanoic acid; Tetradecanoate	C06424	A185004	11005	544-63-8	map00061Fatty acid biosynthesis map01100Metabolic pathways	map00061 map01100	228.209	228.371	C14H28O2	Fatty acyls; Fatty acids and conjugates	2
Nonanoic acid	Nonanoic acid (1TMS)	Nonanoate; Pelargonic acid	C01601	A138003	8158	112-05-0	n/a	n/a	158.131	158.238	C9H18O2	Fatty acyls; Fatty acids and conjugates	2
Oleamide	Oleamide (1TMS)	Oleyl amide; (Z)-9-Octadecenamide; (cis)-9-Octadecenoic acid; Oleic acid amide	C19670	A223003	5283387	301-02-0	n/a	n/a	281.272	281.484	C18H35NO	Fatty acyls; Fatty acids and conjugates	2
Oleanitrile	Oleonitrile	Oleic acid nitrile; 9-Octadecenenitrile, (Z)-; Oleoylnitrile; Oleylonitrile; Oleic nitrile	n/a	n/a	6420241	n/a	n/a	n/a	263.261	263.469	C18H33N	Fatty acyls; Fatty nitriles	2
Palmitic acid	Palmitic acid (1TMS)	Hexadecanoic acid; Hexadecanoate; Hexadecylic acid; Palmitate; Cetylic acid	C00249	A205001	985	57-10-3	map00061Fatty acid biosynthesis map00062Fatty acid elongation map00071Fatty acid degradation map00073Cutin, suberine and wax biosynthesis map01040Biosynthesis of unsaturated fatty acids map01060Biosynthesis of plant secondary metabolites map01212Fatty acid metabolism	map00061 map00062 map00071 map00073 map01040 map01060 map01212	256.24	256.424	C16H32O2	Fatty acyls; Fatty acids and conjugates	2
Phosphate	Phosphate (1TMS)	Orthophosphate; Phosphate; Phosphoric acid; Orthophosphoric acid	C00009	A129001	3311	10497-05-9	map00190Oxidativephosphorylation map00195Photosynthesis map01100Metabolicpathways map02010ABCtransporters map02020Two-componentsystem map02024Quorumsensing map04111Cellcycle-yeast map04978Mineralabsorption map05012Parkinson'sdisease	map00190 map00195 map01100 map02010 map02020 map02024 map04111 map04978 map05012	97.9769	97.9952	H3PO4	Phosporic acid derivatives; Phosphoric acids	2
Propanoic acid	Propanoic acid (2TMS)	Propanoate; Propionate; Propionic acid	C00163	n/a	1032	55530-42-2	map00640Propanoate metabolism map00642Ethylbenzene degradation map00760Nicotinate and nicotinamide metabolism map01100Metabolic pathways map01120Microbial metabolism in diverse environments map01220Degradation of aromatic compounds map04973Carbohydrate digestion and absorption map04974Protein digestion and absorption	map00640 map00642 map00760 map01100 map01120 map01220 map04973 map04974	74.0368	74.0785	C3H6O2	Carboxylic acids	2
Propanoic acid	Propanoic acid (3TMS)	Propanoate; Propionate; Propionic acid	C00163	n/a	1032	38166-00-6	map00640Propanoate metabolism map00642Ethylbenzene degradation map00760Nicotinate and nicotinamide metabolism map01100Metabolic pathways map01120Microbial metabolism in diverse environments map01220Degradation of aromatic compounds map04973Carbohydrate digestion and absorption map04974Protein digestion and absorption	map00640 map00642 map00760 map01100 map01120 map01220 map04973 map04974	74.0368	74.0785	C3H6O2	Carboxylic acids	2
Pyroglutamic acid	Pyroglutamic acid (1TMS)	Pidolic acid; 5-Oxoproline; Pyroglutamic acid; 5-Pyrrolidone-2-carboxylic acid; Pyroglutamate; 5-Oxo-L-proline; L-Pyroglutamic acid; L-5-Pyrrolidone-2-carboxylic acid	C01879	A153002	7405	98-79-3	map00480Glutathione metabolism	map00480	129.043	129.114	C5H7NO3	Amino acids	1
Pyroglutamic acid	Pyroglutamic acid (2TMS)	Pidolic acid; 5-Oxoproline; Pyroglutamic acid; 5-Pyrrolidone-2-carboxylic acid; Pyroglutamate; 5-Oxo-L-proline; L-Pyroglutamic acid; L-5-Pyrrolidone-2-carboxylic acid	C01879	A153002	7405	98-79-3	map00480 Glutathione metabolism	map00480	129.043	129.114	C5H7NO3	Amino acids	1
RT13.80 (Carboxylic acid)	RT13.80 (Carboxylic acid)	RT13.80 (Carboxylic acid)	n/a	n/a	n/a	n/a	n/a	n/a	n/a	n/a	n/a	Carboxylic acids	3
RT15.43 (Carboxylic acid)	RT15.43 (Carboxylic acid)	RT15.43 (Carboxylic acid)	n/a	n/a	n/a	n/a	n/a	n/a	n/a	n/a	n/a	Carboxylic acids	3
RT23.61 (Carboxylic acid)	RT23.61 (Carboxylic acid)	RT23.61 (Carboxylic acid)	n/a	n/a	n/a	n/a	n/a	n/a	n/a	n/a	n/a	Carboxylic acids	3
RT32.38 (Carbohydrate)	RT32.38 (Carbohydrate)	RT32.38 (Carbohydrate)	n/a	n/a	n/a	n/a	n/a	n/a	n/a	n/a	n/a	Carbohydrates	3
RT33.31 (Carbohydrate)	RT33.31 (Carbohydrate)	RT33.31 (Carbohydrate)	n/a	n/a	n/a	n/a	n/a	n/a	n/a	n/a	n/a	Carbohydrates	3
RT34.81 (Carbohydrate)	RT34.81 (Carbohydrate)	RT34.81 (Carbohydrate)	n/a	n/a	n/a	n/a	n/a	n/a	n/a	n/a	n/a	Carbohydrates	3
RT35.11 (Carbohydrate)	RT35.11 (Carbohydrate)	RT35.11 (Carbohydrate)	n/a	n/a	n/a	n/a	n/a	n/a	n/a	n/a	n/a	Carbohydrates	3
RT35.34 (Carbohydrate)	RT35.34 (Carbohydrate)	RT35.34 (Carbohydrate)	n/a	n/a	n/a	n/a	n/a	n/a	n/a	n/a	n/a	Carbohydrates	3
RT35.47 (Carbohydrate)	RT35.47 (Carbohydrate)	RT35.47 (Carbohydrate)	n/a	n/a	n/a	n/a	n/a	n/a	n/a	n/a	n/a	Carbohydrates	3
RT36.21 (Carbohydrate)	RT36.21 (Carbohydrate)	RT36.21 (Carbohydrate)	n/a	n/a	n/a	n/a	n/a	n/a	n/a	n/a	n/a	Carbohydrates	3
RT36.98 (Carbohydrate)	RT36.98 (Carbohydrate)	RT36.98 (Carbohydrate)	n/a	n/a	n/a	n/a	n/a	n/a	n/a	n/a	n/a	Carbohydrates	3
RT39.99 (Carbohydrate)	RT39.99 (Carbohydrate)	RT39.99 (Carbohydrate)	n/a	n/a	n/a	n/a	n/a	n/a	n/a	n/a	n/a	Carbohydrates	3
RT40.44 (Carbohydrate)	RT40.44 (Carbohydrate)	RT40.44 (Carbohydrate)	n/a	n/a	n/a	n/a	n/a	n/a	n/a	n/a	n/a	Carbohydrates	3
Shikimic acid	Shikimic Acid (4TMS)	Shikimate; 3,4,5-Trihydroxy-1-cyclohexenecarboxylic acid	C00493	A181002	8742	55520-78-0	map00400Phenylalanine, tyrosine and tryptophan biosynthesismap01060Biosynthesis of plant secondary metabolites map01061Biosynthesis of phenylpropanoid map01063Biosynthesis of alkaloids derived from shikimate pathway map01070Biosynthesis of plant hormones map01100Metabolic pathways map01110Biosynthesis of secondary metabolites map01130Biosynthesis of antibiotics map01230Biosynthesis of amino acids	map00400 map01060 map01061 map01063 map01070 map01100 map01110 map01130 map01230	174.053	174.151	C7H10O5	Carboxylic acids	1
Stearic acid	Stearic acid (1TMS)	Octadecanoic acid; Stearate	C01530	A225002	5281	57-11-4	map00061Fatty acid biosynthesis map01040Biosynthesis of unsaturated fatty acids	map00061 map01040	284.272	284.477	C18H36O2	Fatty acyls; Fatty acids and conjugates	2
Succinic acid	Succinic acid (2TMS)	Succinate; Butanedionic acid; Ethylenesuccinic acid	C00042	A134001	1110	110-15-6	map00020Citrate cycle (TCA cycle) map00190Oxidative phosphorylation map00250Alanine, aspartate and glutamate metabolism map00350Tyrosine metabolism map00360Phenylalanine metabolism map00620Pyruvate metabolism map00630Glyoxylate and dicarboxylate metabolism map00640Propanoate metabolism map00650Butanoate metabolism map00760Nicotinate and nicotinamide metabolism map01061Biosynthesis of phenylpropan…	map00020 map00190 map00250 map00350 map00360 map00361 map00620 map00630 map00640 map00650 map00760 map00920 map01061 map01062 map01063 map01064 map01065 map01067	118.027	118.088	C4H6O4	Carboxylic acids	1
Threonic acid	Threonic acid (4TMS)	Threonate; L-Threonate; (2R,3S)-2,3,4-Trihydroxybutanoic acid	C01620	A156001	5460407	7306-96-9	map00053Ascorbate and aldarate metabolism	map00053	136.037	136.103	C4H8O5	Fatty acyls; Fatty acids and conjugates	2
Xylitol	Xylitol (5TMS)	Xylitol	C00379	A171001	6912	87-99-0	map00040Pentose and glucuronate interconversions map01100Metabolic pathways map02010ABC transporters	map00040 map01100 map02010	152.069	152.146	C5H12O5	Carbohydrates; Carbohydrate derivatives; Sugar alcohols	2
